# Supplementary material for: The Effect of Transitioning between Feeding Methods on the Gut Microbiota Dynamics of Yaks on the Qinghai–Tibet Plateau
Source: Animals (Basel). 2020 Sep 11;10(9):1641. doi: 10.3390/ani10091641 (PMC7552143; doi:10.3390/ani10091641)
Supplement: Supplementary file 1 [file animals-10-01641-s001.zip]

Archive with 1 entries (1 files):
- animals-908478-supplementary.docx
